# Supplementary material for: A Diet Rich in HUFAs Enhances the Energetic and Immune Response Capacities of Larvae of the Scallop Argopecten purpuratus
Source: Animals (Basel). 2023 Apr 20;13(8):1416. doi: 10.3390/ani13081416 (PMC10135034; doi:10.3390/ani13081416)
Supplement: Supplementary file 1 [file animals-13-01416-s001.zip]

Archive with 1 entries (1 files):
- animals-2225689-supplementary.pdf
